# Supplementary material for: Highly variable mRNA half‐life time within marine bacterial taxa and functional genes
Source: Environ Microbiol. 2019 Jul 25;21(10):3873–84. doi: 10.1111/1462-2920.14737 (PMC7379614; doi:10.1111/1462-2920.14737)
Supplement: Supplementary file 5 — Table S1. Correlation coefficient (r) and p value between half‐life time (T1/2), temperature (°C) and generation time (g) of each gene and bacterial isolate. P values < 0.05 are in bold. Table S2. Bacterial families with non‐detectable mRNA decay. The taxonomic levels order and phylum and relative abundance (% of total rRNA) at time point T0 are indicated. Table S3. Primer sets (F: forward, R: reverse), and annealing conditions used for q‐PCR of different functional genes in the different isolates. Estimated average amplification efficiency (%) and length of the fragment are indicated. Only primer sets successfully amplifying the respective transcript are shown for each isolate. Table S4. Gene bank accession numbers for the sequences used to design taxon specific primer sets. [file EMI-21-3873-s001.xlsx]

## Sheet: Table S1
Table S1. Correlation coefficient (r) and p value between half-life time (T1/2), temperature (°C) and generation time (g) of each gene and bacterial isolate. P values < 0.05 are in bold.
	Average mRNA		16S rRNA		atpF		dnaK		hflB		pykA		rpoB		pssA		pepA		recA		thyA		clpP
Alcanivorax	r	p	r	p	r	p	r	p	r	p	r	p	r	p	r	p	r	p	r	p	r	p	r	p
T1/2 vs °C	0.80103	0.40857	-0.3059	0.80208					0.6817	0.52249					0.75686	0.45347
T1/2 vs g	-0.56117	0.6207	-0.021275	0.98646					-0.40489	0.73462					-0.50236	0.66493
g vs °C	-0.97062	0.0012822						-0.40489
Colwellia
T1/2 vs °C	0.48165	0.68007	0.71989	0.48838	-0.17131	0.8904	0.7171	0.49093					0.010773	0.99314					0.84044	0.36459
T1/2 vs g	0.6944	0.51134	0.45077	0.7023	0.9919	0.081086	0.45434	0.69975					0.95224	0.19754					0.26979	0.82609
g vs °C	-0.29695	0.62754
Croceibacter
T1/2 vs °C	-0.99896	0.028983	-0.96079	0.17887	-0.91913	0.25778					-0.99127	0.08416					-0.95698	0.1874			0.048332	0.96922	-0.7822	0.4282
T1/2 vs g	0.89076	0.30034	0.98884	0.09519	0.99967	0.01628					0.84582	0.35822					0.99075	0.086661			-0.46076	0.69515	0.45082	0.70226
g vs °C	-0.79727	0.057481

## Sheet: Table S2
Table S2. Bacterial families with non-detectable mRNA decay. The taxonomic levels order and phylum and relative abundance (% of total rRNA) at time point T0 are indicated.
Family	Order	Phylum	Relative abundance (sample T0)
Erwiniaceae	Enterobacterales	Gammaproteobacteria	2.81097
Enterococcaceae	Lactobacillales	Firmicutes	2.32161
Moraxellaceae	Pseudomonadales	Gammaproteobacteria	1.82087
Staphylococcaceae	Bacilli	Firmicutes	1.5705
Mycobacteriaceae	Actinomycetales	Actinobacteria	1.22909
Lachnospiraceae	Clostridiales	Firmicutes	0.864914
Chlamydiaceae	Chlamydiales	Chlamydiia	0.625925
Bradyrhizobiaceae	Rhizobiales	Alphaproteobacteria	0.569022
Campylobacteraceae	Campylobacterales	Epsilonproteobacteria	0.523501
Alcaligenaceae	Burkholderiales	Betaproteobacteria	0.398316
Listeriaceae	Bacillales	Firmicutes	0.352794
Sphingobacteriaceae	Sphingobacteria	Bacteroidetes	0.273131
Methylobacteriaceae	Rhizobiales	Alphaproteobacteria	0.147946
Cryomorphaceae	Flavobacteriales	Bacteroidetes	0.0682827
Porphyromonadaceae	Bacteroidales	Bacteroidetes	0.0227609
Veillonellaceae	Clostridiales	Firmicutes	0.0227609

## Sheet: Table S3
Table S3. Primer sets (F: forward, R: reverse), and annealing conditions used for q-PCR of different functional genes in the different isolates. Estimated average amplification efficiency (%) and length of the fragment are indicated. Only primer sets successfully amplifying the respective transcript are shown for each isolate.
			Alcanivorax			Annealing		Colwellia			Annealing		Croceibacter			Annealing
Gene	Function		Primer sequence 5' to 3'	Efficiency AV ± SD	Length (bp)	Temp (°C)	Time (s)	Primer sequence 5' to 3'	Efficiency AV ± SD	Length (bp)	Temp (°C)	Time (s)	Primer sequence 5' to 3'	Efficiency AV ± SD	Length (bp)	Temp (°C)	Time (s)
16S rRNA	Component of prokaryotic ribosomal small subunit	BACT1369F	CGGTGAATACGTTCYCGG	84 ± 1.1	123	56	5	CGGTGAATACGTTCYCGG	74 ± 5.4	123	56	5	CGGTGAATACGTTCYCGG	83 ± 2.5	123	56	5
		PROK1492R	GGWTACCTTGTTACGACTT					GGWTACCTTGTTACGACTT					GGWTACCTTGTTACGACTT
atpF	Proton motive force: ATP synthase B chain	F	-					ATTGCWGAYGGWCTTGC	85 ± 5.2	284	54	10	CGWGCTCCHGGTGGY	80 ± 4.7	361	50	10
		R	-					TTYTCRGCACCGGC					ATTGCRAAAGGWCACGGTGG
dnaK	Protein folding gene	F	-					GCWGCNGCAGTDGGYTC	81 ± 3.3	387	58	10	-
		R	-					YGGYGATGCKTGGGTTG					-
ftsZ	Cell division: Cytoskelettal cell division protein	F	-					HGGRTTTGCGCCWGC	87 ± 1	150	60	10	-
		R	-					GCYGTYGARCACATGGT					-
hflB	Protein turnover: ATP-dependent protease	F	GTTGGTSGCRGCRAT	90 ± 0	405	55	10	-					-
		R	GTGCAGGAGYTRGTSG					-					-
pepA	Protein posttranslational modification: Aminopeptidase A/I	F	-					-					GTWGTWCACGGHATYCC	69 ± 2.1	218	55	20
		R	-					-					CCWACATCDCCAACKC
pykA	Glycolysis: Pyruvate kinase	F	-					-					GGTCTCCAWGCHGARAT	87 ± 9.7	275	52	10
		R	-					-					ATGGAYGGTGCWGATG
clpP	ATP dependent Clp protease	F	-										AAYTCWCCDGGMGGWA	71 ± 0.7	108	54	10
		R	-					-					CCCATAGAWGCTGCCA
pssA	Lipid metabolism: Phosphatidylserine synthase	F	AGCATCGYACCGGCG	97 ± 2.5	151	60	10	-					-
		R	AGRATGCCGGCCACG					-					-
recA	DNA repair protein	F	-					TGTGCITTTATWGATGCIGAGCATGC	88 ± 0.5	212	53	5	-
		R	-					CCCATGTCICCTTCKATTTCIGCTTT					-
rpoB	Basic transcription machinery: RNA polymerase, β-subunit	F	-					WGCACGYTCACGNGT	81 ± 2.8	532	58	10	HACTGCCATYTGRTC	74 ± 5.4	134	56	10
		R	-					TAYCGYATGATGCGTCC					ACMGTGCKCCTACDCT
thyA	Biosynthesis of nucleotides: Thymidylate synthase	F	-					-					TGGRATGADTGGGCAGATGA	79 ± 3.2	380	58	10
		R	-					-					GSTTCATAACCACAWACYTG

## Sheet: Table S4
Table S4. Gene bank accession numbers for the sequences used to design taxon specific primer sets.
	Accession	Species	atpF	dnaK	ftsZ	rpoB	pepA	pykA	clpP	thyA	hflB	pssA
Colwellia	CP000083	Colwellia psychrerythraea	x	x
	NC_003910	Colwellia psychrerythraea			x	x
	AB035129	Colwellia maris	x
	CP001654	Dickeya paradisiaca	x
	LN554852	Moritella viscosa	x		x
	CP002558	Francisella cf. novicida		x
	CP003230	Cycloclasticus sp.		x
	CP003837	Glaciecola psychrophila		x		x
	CP002667	Gallibacterium anatis		x
	CP000851	Shewanella pealeana			x
	CP003280	Aequorivita sublithincola			x
	CP008849	Alteromonas australica				x
	CP004852	Alteromonas macleodii				x
	CP002339	Alteromonas sp.				x
	FO203526	Vibrio nigripulchritudo				x
	FO704550	Xenorhabdus doucetiae				x
Croceibacter	CP002046	Croceibacter atlanticus	x			x	x		x	x
	CP009301	Dokdonia sp.	x			x				x
	CP002528	Krokinobacter sp.	x			x				x
	CP009239	Cellulophaga lytica	x			x	x
	CP002534	Cellulophaga lytica	x					x
	CP003280	Aequorivita sublithincola	x				x			x
	CP001397	Nonlabens dokdonensis	x
	CP002453	Cellulophaga algicola	x
	AP014583	Winogradskyella sp.	x							x
	CP001650	Zunongwangia profunda	x					x	x	x
	CP003879	Psychroflexus torquis					x
	CP004349	Polaribacter sp.				x	x	x	x	x
	CP002113	Capnocytophaga canimorsus					x
	CP002825	Lacinutrix sp.						x	x	x
	FO117618	Dokdonia sp						x
	CP002157	Maribacter sp.				x		x	x	x
	CU207366	Gramella forsetii				x		x	x
	FQ859183	Flavobacterium branchiophilum						x
	CP008902	Flavobacterium psychrophilum						x
	HE774682	Flavobacterium indicum				x		x		x
	CP000685	Flavobacterium johnsoniae							x
	HG315671	Formosa agariphila				x
	FP476056	Zobellia galactanivorans								x
Alcanivorax	NC_008260	Alcanivorax borkumensis									x
	NZ_ARXU01000008	Alcanivorax jadensis									x
	ARXU01000015	Alcanivorax jadensis										x
	AMRJ01000011	Alcanivorax hongdengensis										x
